# Supplementary material for: Exploring the spatiotemporal changes in carbon storage under different development scenarios in Jiangsu Province, China
Source: PeerJ. 2022 May 13;10:e13411. doi: 10.7717/peerj.13411 (PMC9109690; doi:10.7717/peerj.13411)
Supplement: Supplemental Information 1 — Open using ArcGIS. [file peerj-10-13411-s004.zip]

Archive with 55 entries (54 files):
- driver/
- driver/dem.tfw
- driver/dem.tif
- driver/dem.tif.aux.xml
- driver/dem.tif.ovr
- driver/dem.tif.vat.dbf
- driver/gdp.tfw
- driver/gdp.tif
- driver/gdp.tif.aux.xml
- driver/gdp.tif.ovr
- driver/highway.tfw
- driver/highway.tif
- driver/highway.tif.aux.xml
- driver/highway.tif.ovr
- driver/highway.tif.vat.dbf
- driver/ndvi.tfw
- driver/ndvi.tif
- driver/ndvi.tif.aux.xml
- driver/ndvi.tif.ovr
- driver/pop.tfw
- driver/pop.tif
- driver/pop.tif.aux.xml
- driver/pop.tif.ovr
- driver/prec.tfw
- driver/prec.tif
- driver/prec.tif.aux.xml
- driver/prec.tif.ovr
- driver/railway.tfw
- driver/railway.tif
- driver/railway.tif.aux.xml
- driver/railway.tif.ovr
- driver/railway.tif.vat.dbf
- driver/river.tfw
- driver/river.tif
- driver/river.tif.aux.xml
- driver/river.tif.ovr
- driver/river.tif.vat.dbf
- driver/road.tfw
- driver/road.tif
- driver/road.tif.aux.xml
- driver/road.tif.ovr
- driver/road.tif.vat.dbf
- driver/slope.tfw
- driver/slope.tif
- driver/slope.tif.aux.xml
- driver/slope.tif.ovr
- driver/soil.tfw
- driver/soil.tif
- driver/soil.tif.aux.xml
- driver/soil.tif.ovr
- driver/soil.tif.vat.dbf
- driver/tem.tfw
- driver/tem.tif
- driver/tem.tif.aux.xml
- driver/tem.tif.ovr
