# Supplementary material for: Exploring the spatiotemporal changes in carbon storage under different development scenarios in Jiangsu Province, China
Source: PeerJ. 2022 May 13;10:e13411. doi: 10.7717/peerj.13411 (PMC9109690; doi:10.7717/peerj.13411)
Supplement: Supplemental Information 1 — Open using ArcGIS. [file peerj-10-13411-s004.zip › driver/dem.tfw]

1000.0000000000
0.0000000000
0.0000000000
-1000.0000000000
393967.7510945268
3919183.8789069243
