# Supplementary material for: Exploring the spatiotemporal changes in carbon storage under different development scenarios in Jiangsu Province, China
Source: PeerJ. 2022 May 13;10:e13411. doi: 10.7717/peerj.13411 (PMC9109690; doi:10.7717/peerj.13411)
Supplement: Supplemental Information 1 — Open using ArcGIS. [file peerj-10-13411-s004.zip › driver/dem.tif.aux.xml]

<PAMDataset>
  <Metadata>
    <MDI key="DataType">Generic</MDI>
  </Metadata>
  <Metadata domain="Esri">
    <MDI key="PyramidResamplingType">NEAREST</MDI>
  </Metadata>
  <PAMRasterBand band="1">
    <Histograms>
      <HistItem>
        <HistMin>-12</HistMin>
        <HistMax>539</HistMax>
        <BucketCount>256</BucketCount>
        <IncludeOutOfRange>1</IncludeOutOfRange>
        <Approximate>0</Approximate>
        <HistCounts>2|2|5|78|1204|10412|24160|15895|9300|4316|4270|2466|3168|2113|1882|1959|1847|1830|2563|1391|1140|1332|1482|1356|1518|645|403|307|271|241|224|310|167|159|140|132|127|151|87|75|83|76|71|100|55|63|60|43|52|79|44|42|36|33|40|49|39|27|29|22|32|25|41|21|18|25|20|16|24|19|17|10|14|10|30|17|20|13|8|14|22|10|9|12|8|8|8|7|9|7|7|8|5|7|5|8|8|4|5|4|3|6|6|7|4|7|9|3|4|3|8|7|6|6|1|1|1|5|3|3|3|1|7|3|1|1|3|0|1|3|3|2|0|0|1|2|5|2|2|2|1|2|0|4|0|2|1|4|2|2|2|1|1|0|1|1|0|0|0|1|2|1|2|0|0|0|0|2|1|0|2|0|0|0|2|0|0|0|1|1|0|0|0|0|0|0|1|0|0|1|1|0|0|0|0|1|1|0|0|1|0|0|0|0|0|0|0|0|0|1|0|1|0|0|1|0|0|1|0|0|1|0|1|0|0|0|0|0|0|0|0|0|0|0|0|0|0|0|0|0|0|0|0|0|0|1|0|0|0|0|0|0|0|0|1|0</HistCounts>
      </HistItem>
    </Histograms>
    <GDALRasterAttributeTable>
      <FieldDefn index="0">
        <Name>Rowid</Name>
        <Type>0</Type>
        <Usage>0</Usage>
      </FieldDefn>
      <FieldDefn index="1">
        <Name>VALUE</Name>
        <Type>0</Type>
        <Usage>0</Usage>
      </FieldDefn>
      <FieldDefn index="2">
        <Name>COUNT</Name>
        <Type>0</Type>
        <Usage>0</Usage>
      </FieldDefn>
      <Row index="0">
        <F>0</F>
        <F>-12</F>
        <F>1</F>
      </Row>
      <Row index="1">
        <F>1</F>
        <F>-10</F>
        <F>1</F>
      </Row>
      <Row index="2">
        <F>2</F>
        <F>-8</F>
        <F>2</F>
      </Row>
      <Row index="3">
        <F>3</F>
        <F>-7</F>
        <F>1</F>
      </Row>
      <Row index="4">
        <F>4</F>
        <F>-6</F>
        <F>4</F>
      </Row>
      <Row index="5">
        <F>5</F>
        <F>-5</F>
        <F>22</F>
      </Row>
      <Row index="6">
        <F>6</F>
        <F>-4</F>
        <F>56</F>
      </Row>
      <Row index="7">
        <F>7</F>
        <F>-3</F>
        <F>278</F>
      </Row>
      <Row index="8">
        <F>8</F>
        <F>-2</F>
        <F>926</F>
      </Row>
      <Row index="9">
        <F>9</F>
        <F>-1</F>
        <F>2175</F>
      </Row>
      <Row index="10">
        <F>10</F>
        <F>0</F>
        <F>8237</F>
      </Row>
      <Row index="11">
        <F>11</F>
        <F>1</F>
        <F>7083</F>
      </Row>
      <Row index="12">
        <F>12</F>
        <F>2</F>
        <F>8685</F>
      </Row>
      <Row index="13">
        <F>13</F>
        <F>3</F>
        <F>8392</F>
      </Row>
      <Row index="14">
        <F>14</F>
        <F>4</F>
        <F>8468</F>
      </Row>
      <Row index="15">
        <F>15</F>
        <F>5</F>
        <F>7427</F>
      </Row>
      <Row index="16">
        <F>16</F>
        <F>6</F>
        <F>5510</F>
      </Row>
      <Row index="17">
        <F>17</F>
        <F>7</F>
        <F>3790</F>
      </Row>
      <Row index="18">
        <F>18</F>
        <F>8</F>
        <F>2459</F>
      </Row>
      <Row index="19">
        <F>19</F>
        <F>9</F>
        <F>1857</F>
      </Row>
      <Row index="20">
        <F>20</F>
        <F>10</F>
        <F>2957</F>
      </Row>
      <Row index="21">
        <F>21</F>
        <F>11</F>
        <F>1313</F>
      </Row>
      <Row index="22">
        <F>22</F>
        <F>12</F>
        <F>1292</F>
      </Row>
      <Row index="23">
        <F>23</F>
        <F>13</F>
        <F>1174</F>
      </Row>
      <Row index="24">
        <F>24</F>
        <F>14</F>
        <F>1068</F>
      </Row>
      <Row index="25">
        <F>25</F>
        <F>15</F>
        <F>1071</F>
      </Row>
      <Row index="26">
        <F>26</F>
        <F>16</F>
        <F>1029</F>
      </Row>
      <Row index="27">
        <F>27</F>
        <F>17</F>
        <F>1164</F>
      </Row>
      <Row index="28">
        <F>28</F>
        <F>18</F>
        <F>949</F>
      </Row>
      <Row index="29">
        <F>29</F>
        <F>19</F>
        <F>924</F>
      </Row>
      <Row index="30">
        <F>30</F>
        <F>20</F>
        <F>958</F>
      </Row>
      <Row index="31">
        <F>31</F>
        <F>21</F>
        <F>957</F>
      </Row>
      <Row index="32">
        <F>32</F>
        <F>22</F>
        <F>1002</F>
      </Row>
      <Row index="33">
        <F>33</F>
        <F>23</F>
        <F>947</F>
      </Row>
      <Row index="34">
        <F>34</F>
        <F>24</F>
        <F>900</F>
      </Row>
      <Row index="35">
        <F>35</F>
        <F>25</F>
        <F>938</F>
      </Row>
      <Row index="36">
        <F>36</F>
        <F>26</F>
        <F>892</F>
      </Row>
      <Row index="37">
        <F>37</F>
        <F>27</F>
        <F>867</F>
      </Row>
      <Row index="38">
        <F>38</F>
        <F>28</F>
        <F>882</F>
      </Row>
      <Row index="39">
        <F>39</F>
        <F>29</F>
        <F>814</F>
      </Row>
      <Row index="40">
        <F>40</F>
        <F>30</F>
        <F>731</F>
      </Row>
      <Row index="41">
        <F>41</F>
        <F>31</F>
        <F>660</F>
      </Row>
      <Row index="42">
        <F>42</F>
        <F>32</F>
        <F>566</F>
      </Row>
      <Row index="43">
        <F>43</F>
        <F>33</F>
        <F>574</F>
      </Row>
      <Row index="44">
        <F>44</F>
        <F>34</F>
        <F>632</F>
      </Row>
      <Row index="45">
        <F>45</F>
        <F>35</F>
        <F>700</F>
      </Row>
      <Row index="46">
        <F>46</F>
        <F>36</F>
        <F>727</F>
      </Row>
      <Row index="47">
        <F>47</F>
        <F>37</F>
        <F>755</F>
      </Row>
      <Row index="48">
        <F>48</F>
        <F>38</F>
        <F>725</F>
      </Row>
      <Row index="49">
        <F>49</F>
        <F>39</F>
        <F>631</F>
      </Row>
      <Row index="50">
        <F>50</F>
        <F>40</F>
        <F>578</F>
      </Row>
      <Row index="51">
        <F>51</F>
        <F>41</F>
        <F>533</F>
      </Row>
      <Row index="52">
        <F>52</F>
        <F>42</F>
        <F>407</F>
      </Row>
      <Row index="53">
        <F>53</F>
        <F>43</F>
        <F>359</F>
      </Row>
      <Row index="54">
        <F>54</F>
        <F>44</F>
        <F>286</F>
      </Row>
      <Row index="55">
        <F>55</F>
        <F>45</F>
        <F>214</F>
      </Row>
      <Row index="56">
        <F>56</F>
        <F>46</F>
        <F>189</F>
      </Row>
      <Row index="57">
        <F>57</F>
        <F>47</F>
        <F>173</F>
      </Row>
      <Row index="58">
        <F>58</F>
        <F>48</F>
        <F>134</F>
      </Row>
      <Row index="59">
        <F>59</F>
        <F>49</F>
        <F>151</F>
      </Row>
      <Row index="60">
        <F>60</F>
        <F>50</F>
        <F>120</F>
      </Row>
      <Row index="61">
        <F>61</F>
        <F>51</F>
        <F>130</F>
      </Row>
      <Row index="62">
        <F>62</F>
        <F>52</F>
        <F>111</F>
      </Row>
      <Row index="63">
        <F>63</F>
        <F>53</F>
        <F>133</F>
      </Row>
      <Row index="64">
        <F>64</F>
        <F>54</F>
        <F>91</F>
      </Row>
      <Row index="65">
        <F>65</F>
        <F>55</F>
        <F>103</F>
      </Row>
      <Row index="66">
        <F>66</F>
        <F>56</F>
        <F>115</F>
      </Row>
      <Row index="67">
        <F>67</F>
        <F>57</F>
        <F>92</F>
      </Row>
      <Row index="68">
        <F>68</F>
        <F>58</F>
        <F>84</F>
      </Row>
      <Row index="69">
        <F>69</F>
        <F>59</F>
        <F>83</F>
      </Row>
      <Row index="70">
        <F>70</F>
        <F>60</F>
        <F>82</F>
      </Row>
      <Row index="71">
        <F>71</F>
        <F>61</F>
        <F>77</F>
      </Row>
      <Row index="72">
        <F>72</F>
        <F>62</F>
        <F>79</F>
      </Row>
      <Row index="73">
        <F>73</F>
        <F>63</F>
        <F>61</F>
      </Row>
      <Row index="74">
        <F>74</F>
        <F>64</F>
        <F>67</F>
      </Row>
      <Row index="75">
        <F>75</F>
        <F>65</F>
        <F>65</F>
      </Row>
      <Row index="76">
        <F>76</F>
        <F>66</F>
        <F>71</F>
      </Row>
      <Row index="77">
        <F>77</F>
        <F>67</F>
        <F>56</F>
      </Row>
      <Row index="78">
        <F>78</F>
        <F>68</F>
        <F>59</F>
      </Row>
      <Row index="79">
        <F>79</F>
        <F>69</F>
        <F>53</F>
      </Row>
      <Row index="80">
        <F>80</F>
        <F>70</F>
        <F>39</F>
      </Row>
      <Row index="81">
        <F>81</F>
        <F>71</F>
        <F>46</F>
      </Row>
      <Row index="82">
        <F>82</F>
        <F>72</F>
        <F>41</F>
      </Row>
      <Row index="83">
        <F>83</F>
        <F>73</F>
        <F>43</F>
      </Row>
      <Row index="84">
        <F>84</F>
        <F>74</F>
        <F>32</F>
      </Row>
      <Row index="85">
        <F>85</F>
        <F>75</F>
        <F>38</F>
      </Row>
      <Row index="86">
        <F>86</F>
        <F>76</F>
        <F>45</F>
      </Row>
      <Row index="87">
        <F>87</F>
        <F>77</F>
        <F>35</F>
      </Row>
      <Row index="88">
        <F>88</F>
        <F>78</F>
        <F>41</F>
      </Row>
      <Row index="89">
        <F>89</F>
        <F>79</F>
        <F>35</F>
      </Row>
      <Row index="90">
        <F>90</F>
        <F>80</F>
        <F>36</F>
      </Row>
      <Row index="91">
        <F>91</F>
        <F>81</F>
        <F>33</F>
      </Row>
      <Row index="92">
        <F>92</F>
        <F>82</F>
        <F>34</F>
      </Row>
      <Row index="93">
        <F>93</F>
        <F>83</F>
        <F>33</F>
      </Row>
      <Row index="94">
        <F>94</F>
        <F>84</F>
        <F>31</F>
      </Row>
      <Row index="95">
        <F>95</F>
        <F>85</F>
        <F>24</F>
      </Row>
      <Row index="96">
        <F>96</F>
        <F>86</F>
        <F>40</F>
      </Row>
      <Row index="97">
        <F>97</F>
        <F>87</F>
        <F>23</F>
      </Row>
      <Row index="98">
        <F>98</F>
        <F>88</F>
        <F>21</F>
      </Row>
      <Row index="99">
        <F>99</F>
        <F>89</F>
        <F>39</F>
      </Row>
      <Row index="100">
        <F>100</F>
        <F>90</F>
        <F>17</F>
      </Row>
      <Row index="101">
        <F>101</F>
        <F>91</F>
        <F>26</F>
      </Row>
      <Row index="102">
        <F>102</F>
        <F>92</F>
        <F>26</F>
      </Row>
      <Row index="103">
        <F>103</F>
        <F>93</F>
        <F>26</F>
      </Row>
      <Row index="104">
        <F>104</F>
        <F>94</F>
        <F>30</F>
      </Row>
      <Row index="105">
        <F>105</F>
        <F>95</F>
        <F>29</F>
      </Row>
      <Row index="106">
        <F>106</F>
        <F>96</F>
        <F>20</F>
      </Row>
      <Row index="107">
        <F>107</F>
        <F>97</F>
        <F>20</F>
      </Row>
      <Row index="108">
        <F>108</F>
        <F>98</F>
        <F>24</F>
      </Row>
      <Row index="109">
        <F>109</F>
        <F>99</F>
        <F>24</F>
      </Row>
      <Row index="110">
        <F>110</F>
        <F>100</F>
        <F>18</F>
      </Row>
      <Row index="111">
        <F>111</F>
        <F>101</F>
        <F>16</F>
      </Row>
      <Row index="112">
        <F>112</F>
        <F>102</F>
        <F>20</F>
      </Row>
      <Row index="113">
        <F>113</F>
        <F>103</F>
        <F>15</F>
      </Row>
      <Row index="114">
        <F>114</F>
        <F>104</F>
        <F>18</F>
      </Row>
      <Row index="115">
        <F>115</F>
        <F>105</F>
        <F>25</F>
      </Row>
      <Row index="116">
        <F>116</F>
        <F>106</F>
        <F>15</F>
      </Row>
      <Row index="117">
        <F>117</F>
        <F>107</F>
        <F>14</F>
      </Row>
      <Row index="118">
        <F>118</F>
        <F>108</F>
        <F>20</F>
      </Row>
      <Row index="119">
        <F>119</F>
        <F>109</F>
        <F>15</F>
      </Row>
      <Row index="120">
        <F>120</F>
        <F>110</F>
        <F>18</F>
      </Row>
      <Row index="121">
        <F>121</F>
        <F>111</F>
        <F>21</F>
      </Row>
      <Row index="122">
        <F>122</F>
        <F>112</F>
        <F>12</F>
      </Row>
      <Row index="123">
        <F>123</F>
        <F>113</F>
        <F>15</F>
      </Row>
      <Row index="124">
        <F>124</F>
        <F>114</F>
        <F>13</F>
      </Row>
      <Row index="125">
        <F>125</F>
        <F>115</F>
        <F>16</F>
      </Row>
      <Row index="126">
        <F>126</F>
        <F>116</F>
        <F>14</F>
      </Row>
      <Row index="127">
        <F>127</F>
        <F>117</F>
        <F>8</F>
      </Row>
      <Row index="128">
        <F>128</F>
        <F>118</F>
        <F>16</F>
      </Row>
      <Row index="129">
        <F>129</F>
        <F>119</F>
        <F>16</F>
      </Row>
      <Row index="130">
        <F>130</F>
        <F>120</F>
        <F>10</F>
      </Row>
      <Row index="131">
        <F>131</F>
        <F>121</F>
        <F>15</F>
      </Row>
      <Row index="132">
        <F>132</F>
        <F>122</F>
        <F>17</F>
      </Row>
      <Row index="133">
        <F>133</F>
        <F>123</F>
        <F>15</F>
      </Row>
      <Row index="134">
        <F>134</F>
        <F>124</F>
        <F>9</F>
      </Row>
      <Row index="135">
        <F>135</F>
        <F>125</F>
        <F>10</F>
      </Row>
      <Row index="136">
        <F>136</F>
        <F>126</F>
        <F>11</F>
      </Row>
      <Row index="137">
        <F>137</F>
        <F>127</F>
        <F>4</F>
      </Row>
      <Row index="138">
        <F>138</F>
        <F>128</F>
        <F>14</F>
      </Row>
      <Row index="139">
        <F>139</F>
        <F>129</F>
        <F>12</F>
      </Row>
      <Row index="140">
        <F>140</F>
        <F>130</F>
        <F>13</F>
      </Row>
      <Row index="141">
        <F>141</F>
        <F>131</F>
        <F>11</F>
      </Row>
      <Row index="142">
        <F>142</F>
        <F>132</F>
        <F>9</F>
      </Row>
      <Row index="143">
        <F>143</F>
        <F>133</F>
        <F>8</F>
      </Row>
      <Row index="144">
        <F>144</F>
        <F>134</F>
        <F>8</F>
      </Row>
      <Row index="145">
        <F>145</F>
        <F>135</F>
        <F>10</F>
      </Row>
      <Row index="146">
        <F>146</F>
        <F>136</F>
        <F>8</F>
      </Row>
      <Row index="147">
        <F>147</F>
        <F>137</F>
        <F>6</F>
      </Row>
      <Row index="148">
        <F>148</F>
        <F>138</F>
        <F>13</F>
      </Row>
      <Row index="149">
        <F>149</F>
        <F>139</F>
        <F>6</F>
      </Row>
      <Row index="150">
        <F>150</F>
        <F>140</F>
        <F>9</F>
      </Row>
      <Row index="151">
        <F>151</F>
        <F>141</F>
        <F>8</F>
      </Row>
      <Row index="152">
        <F>152</F>
        <F>142</F>
        <F>6</F>
      </Row>
      <Row index="153">
        <F>153</F>
        <F>143</F>
        <F>4</F>
      </Row>
      <Row index="154">
        <F>154</F>
        <F>144</F>
        <F>9</F>
      </Row>
      <Row index="155">
        <F>155</F>
        <F>145</F>
        <F>5</F>
      </Row>
      <Row index="156">
        <F>156</F>
        <F>146</F>
        <F>7</F>
      </Row>
      <Row index="157">
        <F>157</F>
        <F>147</F>
        <F>3</F>
      </Row>
      <Row index="158">
        <F>158</F>
        <F>148</F>
        <F>12</F>
      </Row>
      <Row index="159">
        <F>159</F>
        <F>149</F>
        <F>12</F>
      </Row>
      <Row index="160">
        <F>160</F>
        <F>150</F>
        <F>6</F>
      </Row>
      <Row index="161">
        <F>161</F>
        <F>151</F>
        <F>7</F>
      </Row>
      <Row index="162">
        <F>162</F>
        <F>152</F>
        <F>10</F>
      </Row>
      <Row index="163">
        <F>163</F>
        <F>153</F>
        <F>8</F>
      </Row>
      <Row index="164">
        <F>164</F>
        <F>154</F>
        <F>12</F>
      </Row>
      <Row index="165">
        <F>165</F>
        <F>155</F>
        <F>4</F>
      </Row>
      <Row index="166">
        <F>166</F>
        <F>156</F>
        <F>9</F>
      </Row>
      <Row index="167">
        <F>167</F>
        <F>157</F>
        <F>3</F>
      </Row>
      <Row index="168">
        <F>168</F>
        <F>158</F>
        <F>5</F>
      </Row>
      <Row index="169">
        <F>169</F>
        <F>159</F>
        <F>4</F>
      </Row>
      <Row index="170">
        <F>170</F>
        <F>160</F>
        <F>10</F>
      </Row>
      <Row index="171">
        <F>171</F>
        <F>161</F>
        <F>3</F>
      </Row>
      <Row index="172">
        <F>172</F>
        <F>162</F>
        <F>5</F>
      </Row>
      <Row index="173">
        <F>173</F>
        <F>163</F>
        <F>14</F>
      </Row>
      <Row index="174">
        <F>174</F>
        <F>164</F>
        <F>6</F>
      </Row>
      <Row index="175">
        <F>175</F>
        <F>165</F>
        <F>4</F>
      </Row>
      <Row index="176">
        <F>176</F>
        <F>166</F>
        <F>5</F>
      </Row>
      <Row index="177">
        <F>177</F>
        <F>167</F>
        <F>4</F>
      </Row>
      <Row index="178">
        <F>178</F>
        <F>168</F>
        <F>7</F>
      </Row>
      <Row index="179">
        <F>179</F>
        <F>169</F>
        <F>5</F>
      </Row>
      <Row index="180">
        <F>180</F>
        <F>170</F>
        <F>4</F>
      </Row>
      <Row index="181">
        <F>181</F>
        <F>171</F>
        <F>4</F>
      </Row>
      <Row index="182">
        <F>182</F>
        <F>172</F>
        <F>3</F>
      </Row>
      <Row index="183">
        <F>183</F>
        <F>173</F>
        <F>5</F>
      </Row>
      <Row index="184">
        <F>184</F>
        <F>174</F>
        <F>1</F>
      </Row>
      <Row index="185">
        <F>185</F>
        <F>175</F>
        <F>7</F>
      </Row>
      <Row index="186">
        <F>186</F>
        <F>176</F>
        <F>3</F>
      </Row>
      <Row index="187">
        <F>187</F>
        <F>177</F>
        <F>3</F>
      </Row>
      <Row index="188">
        <F>188</F>
        <F>178</F>
        <F>1</F>
      </Row>
      <Row index="189">
        <F>189</F>
        <F>179</F>
        <F>4</F>
      </Row>
      <Row index="190">
        <F>190</F>
        <F>180</F>
        <F>5</F>
      </Row>
      <Row index="191">
        <F>191</F>
        <F>181</F>
        <F>4</F>
      </Row>
      <Row index="192">
        <F>192</F>
        <F>182</F>
        <F>3</F>
      </Row>
      <Row index="193">
        <F>193</F>
        <F>183</F>
        <F>3</F>
      </Row>
      <Row index="194">
        <F>194</F>
        <F>184</F>
        <F>4</F>
      </Row>
      <Row index="195">
        <F>195</F>
        <F>185</F>
        <F>4</F>
      </Row>
      <Row index="196">
        <F>196</F>
        <F>186</F>
        <F>4</F>
      </Row>
      <Row index="197">
        <F>197</F>
        <F>187</F>
        <F>1</F>
      </Row>
      <Row index="198">
        <F>198</F>
        <F>188</F>
        <F>4</F>
      </Row>
      <Row index="199">
        <F>199</F>
        <F>189</F>
        <F>2</F>
      </Row>
      <Row index="200">
        <F>200</F>
        <F>190</F>
        <F>4</F>
      </Row>
      <Row index="201">
        <F>201</F>
        <F>191</F>
        <F>1</F>
      </Row>
      <Row index="202">
        <F>202</F>
        <F>192</F>
        <F>3</F>
      </Row>
      <Row index="203">
        <F>203</F>
        <F>193</F>
        <F>2</F>
      </Row>
      <Row index="204">
        <F>204</F>
        <F>194</F>
        <F>5</F>
      </Row>
      <Row index="205">
        <F>205</F>
        <F>195</F>
        <F>3</F>
      </Row>
      <Row index="206">
        <F>206</F>
        <F>196</F>
        <F>2</F>
      </Row>
      <Row index="207">
        <F>207</F>
        <F>197</F>
        <F>6</F>
      </Row>
      <Row index="208">
        <F>208</F>
        <F>198</F>
        <F>4</F>
      </Row>
      <Row index="209">
        <F>209</F>
        <F>200</F>
        <F>3</F>
      </Row>
      <Row index="210">
        <F>210</F>
        <F>201</F>
        <F>2</F>
      </Row>
      <Row index="211">
        <F>211</F>
        <F>202</F>
        <F>2</F>
      </Row>
      <Row index="212">
        <F>212</F>
        <F>203</F>
        <F>2</F>
      </Row>
      <Row index="213">
        <F>213</F>
        <F>205</F>
        <F>1</F>
      </Row>
      <Row index="214">
        <F>214</F>
        <F>206</F>
        <F>2</F>
      </Row>
      <Row index="215">
        <F>215</F>
        <F>207</F>
        <F>3</F>
      </Row>
      <Row index="216">
        <F>216</F>
        <F>208</F>
        <F>3</F>
      </Row>
      <Row index="217">
        <F>217</F>
        <F>209</F>
        <F>3</F>
      </Row>
      <Row index="218">
        <F>218</F>
        <F>210</F>
        <F>3</F>
      </Row>
      <Row index="219">
        <F>219</F>
        <F>211</F>
        <F>3</F>
      </Row>
      <Row index="220">
        <F>220</F>
        <F>212</F>
        <F>4</F>
      </Row>
      <Row index="221">
        <F>221</F>
        <F>213</F>
        <F>1</F>
      </Row>
      <Row index="222">
        <F>222</F>
        <F>214</F>
        <F>3</F>
      </Row>
      <Row index="223">
        <F>223</F>
        <F>215</F>
        <F>2</F>
      </Row>
      <Row index="224">
        <F>224</F>
        <F>216</F>
        <F>1</F>
      </Row>
      <Row index="225">
        <F>225</F>
        <F>217</F>
        <F>4</F>
      </Row>
      <Row index="226">
        <F>226</F>
        <F>218</F>
        <F>2</F>
      </Row>
      <Row index="227">
        <F>227</F>
        <F>219</F>
        <F>7</F>
      </Row>
      <Row index="228">
        <F>228</F>
        <F>220</F>
        <F>1</F>
      </Row>
      <Row index="229">
        <F>229</F>
        <F>221</F>
        <F>2</F>
      </Row>
      <Row index="230">
        <F>230</F>
        <F>222</F>
        <F>2</F>
      </Row>
      <Row index="231">
        <F>231</F>
        <F>223</F>
        <F>2</F>
      </Row>
      <Row index="232">
        <F>232</F>
        <F>224</F>
        <F>2</F>
      </Row>
      <Row index="233">
        <F>233</F>
        <F>225</F>
        <F>1</F>
      </Row>
      <Row index="234">
        <F>234</F>
        <F>226</F>
        <F>5</F>
      </Row>
      <Row index="235">
        <F>235</F>
        <F>227</F>
        <F>3</F>
      </Row>
      <Row index="236">
        <F>236</F>
        <F>228</F>
        <F>4</F>
      </Row>
      <Row index="237">
        <F>237</F>
        <F>229</F>
        <F>1</F>
      </Row>
      <Row index="238">
        <F>238</F>
        <F>230</F>
        <F>2</F>
      </Row>
      <Row index="239">
        <F>239</F>
        <F>231</F>
        <F>4</F>
      </Row>
      <Row index="240">
        <F>240</F>
        <F>232</F>
        <F>2</F>
      </Row>
      <Row index="241">
        <F>241</F>
        <F>233</F>
        <F>1</F>
      </Row>
      <Row index="242">
        <F>242</F>
        <F>234</F>
        <F>5</F>
      </Row>
      <Row index="243">
        <F>243</F>
        <F>236</F>
        <F>1</F>
      </Row>
      <Row index="244">
        <F>244</F>
        <F>237</F>
        <F>1</F>
      </Row>
      <Row index="245">
        <F>245</F>
        <F>239</F>
        <F>1</F>
      </Row>
      <Row index="246">
        <F>246</F>
        <F>241</F>
        <F>4</F>
      </Row>
      <Row index="247">
        <F>247</F>
        <F>242</F>
        <F>1</F>
      </Row>
      <Row index="248">
        <F>248</F>
        <F>243</F>
        <F>2</F>
      </Row>
      <Row index="249">
        <F>249</F>
        <F>244</F>
        <F>1</F>
      </Row>
      <Row index="250">
        <F>250</F>
        <F>246</F>
        <F>3</F>
      </Row>
      <Row index="251">
        <F>251</F>
        <F>248</F>
        <F>2</F>
      </Row>
      <Row index="252">
        <F>252</F>
        <F>249</F>
        <F>1</F>
      </Row>
      <Row index="253">
        <F>253</F>
        <F>250</F>
        <F>1</F>
      </Row>
      <Row index="254">
        <F>254</F>
        <F>252</F>
        <F>5</F>
      </Row>
      <Row index="255">
        <F>255</F>
        <F>253</F>
        <F>2</F>
      </Row>
      <Row index="256">
        <F>256</F>
        <F>255</F>
        <F>3</F>
      </Row>
      <Row index="257">
        <F>257</F>
        <F>258</F>
        <F>1</F>
      </Row>
      <Row index="258">
        <F>258</F>
        <F>260</F>
        <F>1</F>
      </Row>
      <Row index="259">
        <F>259</F>
        <F>261</F>
        <F>2</F>
      </Row>
      <Row index="260">
        <F>260</F>
        <F>262</F>
        <F>1</F>
      </Row>
      <Row index="261">
        <F>261</F>
        <F>266</F>
        <F>1</F>
      </Row>
      <Row index="262">
        <F>262</F>
        <F>267</F>
        <F>1</F>
      </Row>
      <Row index="263">
        <F>263</F>
        <F>268</F>
        <F>2</F>
      </Row>
      <Row index="264">
        <F>264</F>
        <F>269</F>
        <F>1</F>
      </Row>
      <Row index="265">
        <F>265</F>
        <F>271</F>
        <F>2</F>
      </Row>
      <Row index="266">
        <F>266</F>
        <F>272</F>
        <F>1</F>
      </Row>
      <Row index="267">
        <F>267</F>
        <F>273</F>
        <F>1</F>
      </Row>
      <Row index="268">
        <F>268</F>
        <F>279</F>
        <F>1</F>
      </Row>
      <Row index="269">
        <F>269</F>
        <F>280</F>
        <F>1</F>
      </Row>
      <Row index="270">
        <F>270</F>
        <F>281</F>
        <F>1</F>
      </Row>
      <Row index="271">
        <F>271</F>
        <F>282</F>
        <F>2</F>
      </Row>
      <Row index="272">
        <F>272</F>
        <F>283</F>
        <F>2</F>
      </Row>
      <Row index="273">
        <F>273</F>
        <F>284</F>
        <F>1</F>
      </Row>
      <Row index="274">
        <F>274</F>
        <F>285</F>
        <F>1</F>
      </Row>
      <Row index="275">
        <F>275</F>
        <F>286</F>
        <F>1</F>
      </Row>
      <Row index="276">
        <F>276</F>
        <F>287</F>
        <F>2</F>
      </Row>
      <Row index="277">
        <F>277</F>
        <F>290</F>
        <F>2</F>
      </Row>
      <Row index="278">
        <F>278</F>
        <F>292</F>
        <F>1</F>
      </Row>
      <Row index="279">
        <F>279</F>
        <F>293</F>
        <F>1</F>
      </Row>
      <Row index="280">
        <F>280</F>
        <F>294</F>
        <F>1</F>
      </Row>
      <Row index="281">
        <F>281</F>
        <F>297</F>
        <F>1</F>
      </Row>
      <Row index="282">
        <F>282</F>
        <F>298</F>
        <F>1</F>
      </Row>
      <Row index="283">
        <F>283</F>
        <F>299</F>
        <F>2</F>
      </Row>
      <Row index="284">
        <F>284</F>
        <F>302</F>
        <F>1</F>
      </Row>
      <Row index="285">
        <F>285</F>
        <F>303</F>
        <F>1</F>
      </Row>
      <Row index="286">
        <F>286</F>
        <F>305</F>
        <F>1</F>
      </Row>
      <Row index="287">
        <F>287</F>
        <F>306</F>
        <F>1</F>
      </Row>
      <Row index="288">
        <F>288</F>
        <F>307</F>
        <F>3</F>
      </Row>
      <Row index="289">
        <F>289</F>
        <F>308</F>
        <F>1</F>
      </Row>
      <Row index="290">
        <F>290</F>
        <F>309</F>
        <F>1</F>
      </Row>
      <Row index="291">
        <F>291</F>
        <F>311</F>
        <F>1</F>
      </Row>
      <Row index="292">
        <F>292</F>
        <F>312</F>
        <F>1</F>
      </Row>
      <Row index="293">
        <F>293</F>
        <F>314</F>
        <F>2</F>
      </Row>
      <Row index="294">
        <F>294</F>
        <F>316</F>
        <F>1</F>
      </Row>
      <Row index="295">
        <F>295</F>
        <F>318</F>
        <F>1</F>
      </Row>
      <Row index="296">
        <F>296</F>
        <F>321</F>
        <F>1</F>
      </Row>
      <Row index="297">
        <F>297</F>
        <F>323</F>
        <F>1</F>
      </Row>
      <Row index="298">
        <F>298</F>
        <F>333</F>
        <F>1</F>
      </Row>
      <Row index="299">
        <F>299</F>
        <F>334</F>
        <F>2</F>
      </Row>
      <Row index="300">
        <F>300</F>
        <F>337</F>
        <F>1</F>
      </Row>
      <Row index="301">
        <F>301</F>
        <F>339</F>
        <F>1</F>
      </Row>
      <Row index="302">
        <F>302</F>
        <F>340</F>
        <F>1</F>
      </Row>
      <Row index="303">
        <F>303</F>
        <F>349</F>
        <F>1</F>
      </Row>
      <Row index="304">
        <F>304</F>
        <F>351</F>
        <F>1</F>
      </Row>
      <Row index="305">
        <F>305</F>
        <F>353</F>
        <F>1</F>
      </Row>
      <Row index="306">
        <F>306</F>
        <F>356</F>
        <F>1</F>
      </Row>
      <Row index="307">
        <F>307</F>
        <F>357</F>
        <F>1</F>
      </Row>
      <Row index="308">
        <F>308</F>
        <F>364</F>
        <F>1</F>
      </Row>
      <Row index="309">
        <F>309</F>
        <F>365</F>
        <F>1</F>
      </Row>
      <Row index="310">
        <F>310</F>
        <F>373</F>
        <F>1</F>
      </Row>
      <Row index="311">
        <F>311</F>
        <F>376</F>
        <F>1</F>
      </Row>
      <Row index="312">
        <F>312</F>
        <F>392</F>
        <F>1</F>
      </Row>
      <Row index="313">
        <F>313</F>
        <F>397</F>
        <F>1</F>
      </Row>
      <Row index="314">
        <F>314</F>
        <F>400</F>
        <F>1</F>
      </Row>
      <Row index="315">
        <F>315</F>
        <F>411</F>
        <F>1</F>
      </Row>
      <Row index="316">
        <F>316</F>
        <F>412</F>
        <F>1</F>
      </Row>
      <Row index="317">
        <F>317</F>
        <F>419</F>
        <F>1</F>
      </Row>
      <Row index="318">
        <F>318</F>
        <F>440</F>
        <F>1</F>
      </Row>
      <Row index="319">
        <F>319</F>
        <F>445</F>
        <F>1</F>
      </Row>
      <Row index="320">
        <F>320</F>
        <F>451</F>
        <F>1</F>
      </Row>
      <Row index="321">
        <F>321</F>
        <F>458</F>
        <F>1</F>
      </Row>
      <Row index="322">
        <F>322</F>
        <F>465</F>
        <F>1</F>
      </Row>
      <Row index="323">
        <F>323</F>
        <F>469</F>
        <F>1</F>
      </Row>
      <Row index="324">
        <F>324</F>
        <F>519</F>
        <F>1</F>
      </Row>
      <Row index="325">
        <F>325</F>
        <F>539</F>
        <F>1</F>
      </Row>
    </GDALRasterAttributeTable>
    <Metadata>
      <MDI key="STATISTICS_COVARIANCES">481.9858848477845</MDI>
      <MDI key="STATISTICS_EXCLUDEDVALUES"></MDI>
      <MDI key="STATISTICS_MAXIMUM">539</MDI>
      <MDI key="STATISTICS_MEAN">13.051478457331</MDI>
      <MDI key="STATISTICS_MINIMUM">-12</MDI>
      <MDI key="STATISTICS_SKIPFACTORX">1</MDI>
      <MDI key="STATISTICS_SKIPFACTORY">1</MDI>
      <MDI key="STATISTICS_STDDEV">21.954176933964</MDI>
    </Metadata>
  </PAMRasterBand>
</PAMDataset>
