# Supplementary material for: Exploring the spatiotemporal changes in carbon storage under different development scenarios in Jiangsu Province, China
Source: PeerJ. 2022 May 13;10:e13411. doi: 10.7717/peerj.13411 (PMC9109690; doi:10.7717/peerj.13411)
Supplement: Supplemental Information 1 — Open using ArcGIS. [file peerj-10-13411-s004.zip › driver/gdp.tif.aux.xml]

<PAMDataset>
  <Metadata>
    <MDI key="DataType">Generic</MDI>
  </Metadata>
  <Metadata domain="Esri">
    <MDI key="PyramidResamplingType">NEAREST</MDI>
  </Metadata>
  <PAMRasterBand band="1">
    <Histograms>
      <HistItem>
        <HistMin>0</HistMin>
        <HistMax>273370</HistMax>
        <BucketCount>256</BucketCount>
        <IncludeOutOfRange>1</IncludeOutOfRange>
        <Approximate>0</Approximate>
        <HistCounts>2406|19304|24105|13108|10723|5076|4378|2882|2210|1836|1466|808|1094|1173|1079|742|673|725|551|456|356|228|237|338|432|341|268|195|210|140|139|134|88|114|106|89|72|94|61|97|197|283|486|147|89|66|55|41|67|58|107|35|24|31|25|22|23|22|11|20|18|17|14|29|18|7|11|7|6|7|6|3|10|11|5|6|7|7|17|5|6|12|15|9|11|14|11|13|16|19|14|14|12|13|12|9|6|4|5|1|2|1|5|1|1|1|1|1|1|2|0|1|1|2|0|3|0|0|0|0|1|0|2|1|0|0|1|3|0|2|0|0|1|2|4|3|2|1|0|1|1|1|0|2|4|1|1|1|1|2|1|1|2|0|1|0|0|2|1|0|0|2|1|0|0|0|0|0|0|1|1|0|0|0|1|1|0|1|1|1|1|0|2|2|0|0|5|1|3|3|1|1|1|1|2|1|0|1|0|0|4|1|2|0|0|0|0|2|0|1|1|0|1|0|0|0|1|0|0|0|2|1|0|0|0|1|1|2|0|1|1|3|1|0|0|1|2|1|0|2|1|3|0|2|0|1|0|0|0|0|1|0|1|0|0|1</HistCounts>
      </HistItem>
    </Histograms>
    <Metadata>
      <MDI key="STATISTICS_COVARIANCES">143769359.0894788</MDI>
      <MDI key="STATISTICS_EXCLUDEDVALUES"></MDI>
      <MDI key="STATISTICS_MAXIMUM">273370</MDI>
      <MDI key="STATISTICS_MEAN">7063.1048892148</MDI>
      <MDI key="STATISTICS_MINIMUM">0</MDI>
      <MDI key="STATISTICS_SKIPFACTORX">1</MDI>
      <MDI key="STATISTICS_SKIPFACTORY">1</MDI>
      <MDI key="STATISTICS_STDDEV">11990.386110942</MDI>
    </Metadata>
  </PAMRasterBand>
</PAMDataset>
