# Supplementary material for: Exploring the spatiotemporal changes in carbon storage under different development scenarios in Jiangsu Province, China
Source: PeerJ. 2022 May 13;10:e13411. doi: 10.7717/peerj.13411 (PMC9109690; doi:10.7717/peerj.13411)
Supplement: Supplemental Information 1 — Open using ArcGIS. [file peerj-10-13411-s004.zip › driver/highway.tif.aux.xml]

<PAMDataset>
  <Metadata>
    <MDI key="DataType">Generic</MDI>
  </Metadata>
  <Metadata domain="Esri">
    <MDI key="PyramidResamplingType">NEAREST</MDI>
  </Metadata>
  <PAMRasterBand band="1">
    <Histograms>
      <HistItem>
        <HistMin>-0.5</HistMin>
        <HistMax>88.5</HistMax>
        <BucketCount>89</BucketCount>
        <IncludeOutOfRange>1</IncludeOutOfRange>
        <Approximate>0</Approximate>
        <HistCounts>0|0|0|0|14360|0|0|0|13179|0|0|0|12028|0|0|0|10755|0|0|0|9342|0|0|0|8022|0|0|0|7229|0|0|0|6313|0|0|0|5321|0|0|0|4312|0|0|0|3007|0|0|0|2241|0|0|0|1646|0|0|0|960|0|0|0|689|0|0|0|524|0|0|0|325|0|0|0|216|0|0|0|178|0|0|0|127|0|0|0|57|0|0|0|2</HistCounts>
      </HistItem>
    </Histograms>
    <GDALRasterAttributeTable>
      <FieldDefn index="0">
        <Name>Rowid</Name>
        <Type>0</Type>
        <Usage>0</Usage>
      </FieldDefn>
      <FieldDefn index="1">
        <Name>VALUE</Name>
        <Type>0</Type>
        <Usage>0</Usage>
      </FieldDefn>
      <FieldDefn index="2">
        <Name>COUNT</Name>
        <Type>0</Type>
        <Usage>0</Usage>
      </FieldDefn>
      <Row index="0">
        <F>0</F>
        <F>4</F>
        <F>14360</F>
      </Row>
      <Row index="1">
        <F>1</F>
        <F>8</F>
        <F>13179</F>
      </Row>
      <Row index="2">
        <F>2</F>
        <F>12</F>
        <F>12028</F>
      </Row>
      <Row index="3">
        <F>3</F>
        <F>16</F>
        <F>10755</F>
      </Row>
      <Row index="4">
        <F>4</F>
        <F>20</F>
        <F>9342</F>
      </Row>
      <Row index="5">
        <F>5</F>
        <F>24</F>
        <F>8022</F>
      </Row>
      <Row index="6">
        <F>6</F>
        <F>28</F>
        <F>7229</F>
      </Row>
      <Row index="7">
        <F>7</F>
        <F>32</F>
        <F>6313</F>
      </Row>
      <Row index="8">
        <F>8</F>
        <F>36</F>
        <F>5321</F>
      </Row>
      <Row index="9">
        <F>9</F>
        <F>40</F>
        <F>4312</F>
      </Row>
      <Row index="10">
        <F>10</F>
        <F>44</F>
        <F>3007</F>
      </Row>
      <Row index="11">
        <F>11</F>
        <F>48</F>
        <F>2241</F>
      </Row>
      <Row index="12">
        <F>12</F>
        <F>52</F>
        <F>1646</F>
      </Row>
      <Row index="13">
        <F>13</F>
        <F>56</F>
        <F>960</F>
      </Row>
      <Row index="14">
        <F>14</F>
        <F>60</F>
        <F>689</F>
      </Row>
      <Row index="15">
        <F>15</F>
        <F>64</F>
        <F>524</F>
      </Row>
      <Row index="16">
        <F>16</F>
        <F>68</F>
        <F>325</F>
      </Row>
      <Row index="17">
        <F>17</F>
        <F>72</F>
        <F>216</F>
      </Row>
      <Row index="18">
        <F>18</F>
        <F>76</F>
        <F>178</F>
      </Row>
      <Row index="19">
        <F>19</F>
        <F>80</F>
        <F>127</F>
      </Row>
      <Row index="20">
        <F>20</F>
        <F>84</F>
        <F>57</F>
      </Row>
      <Row index="21">
        <F>21</F>
        <F>88</F>
        <F>2</F>
      </Row>
    </GDALRasterAttributeTable>
    <Metadata>
      <MDI key="STATISTICS_COVARIANCES">218.77489796885</MDI>
      <MDI key="STATISTICS_EXCLUDEDVALUES"></MDI>
      <MDI key="STATISTICS_MAXIMUM">88</MDI>
      <MDI key="STATISTICS_MEAN">21.297868753285</MDI>
      <MDI key="STATISTICS_MINIMUM">4</MDI>
      <MDI key="STATISTICS_SKIPFACTORX">1</MDI>
      <MDI key="STATISTICS_SKIPFACTORY">1</MDI>
      <MDI key="STATISTICS_STDDEV">14.791041138772</MDI>
    </Metadata>
  </PAMRasterBand>
</PAMDataset>
