# Supplementary material for: Exploring the spatiotemporal changes in carbon storage under different development scenarios in Jiangsu Province, China
Source: PeerJ. 2022 May 13;10:e13411. doi: 10.7717/peerj.13411 (PMC9109690; doi:10.7717/peerj.13411)
Supplement: Supplemental Information 1 — Open using ArcGIS. [file peerj-10-13411-s004.zip › driver/ndvi.tif.aux.xml]

<PAMDataset>
  <Metadata>
    <MDI key="DataType">Generic</MDI>
  </Metadata>
  <Metadata domain="Esri">
    <MDI key="PyramidResamplingType">NEAREST</MDI>
  </Metadata>
  <PAMRasterBand band="1">
    <Histograms>
      <HistItem>
        <HistMin>0</HistMin>
        <HistMax>0.9200000166893005</HistMax>
        <BucketCount>256</BucketCount>
        <IncludeOutOfRange>1</IncludeOutOfRange>
        <Approximate>0</Approximate>
        <HistCounts>401|110|87|109|104|83|108|173|198|229|0|191|176|138|135|113|125|104|101|74|0|75|74|78|64|44|65|39|44|42|0|54|50|59|43|36|44|40|56|57|0|41|37|41|40|37|30|44|45|43|46|0|51|54|60|51|48|40|25|51|51|0|50|45|53|51|41|59|67|62|61|0|70|64|73|84|79|96|102|98|100|0|119|121|135|150|133|133|145|154|165|0|144|169|185|186|173|156|181|186|185|154|0|191|206|195|206|253|229|225|188|208|0|220|222|180|228|226|218|246|197|240|0|245|229|238|251|212|245|226|234|248|0|251|244|248|237|236|392|268|287|244|0|288|258|264|271|313|283|255|295|312|345|0|335|339|325|356|337|350|368|400|381|0|394|438|419|434|435|478|464|477|531|0|574|546|544|569|631|633|622|665|661|0|694|664|676|673|805|751|785|836|815|0|887|872|859|915|872|926|918|903|981|1039|0|1002|1000|1052|1037|1070|1112|1142|1219|1154|0|1173|1215|1207|1248|1298|1337|1333|1329|1364|0|1356|1447|1435|1466|1377|1483|1546|1400|1379|0|1396|1270|1330|1194|1214|1072|1028|1009|1012|0|872|809|755|671|4427|0|0|0|0|0|15</HistCounts>
      </HistItem>
    </Histograms>
    <Metadata>
      <MDI key="STATISTICS_COVARIANCES">0.04028942960954154</MDI>
      <MDI key="STATISTICS_EXCLUDEDVALUES"></MDI>
      <MDI key="STATISTICS_MAXIMUM">0.9200000166893</MDI>
      <MDI key="STATISTICS_MEAN">0.68344353652999</MDI>
      <MDI key="STATISTICS_MINIMUM">0</MDI>
      <MDI key="STATISTICS_SKIPFACTORX">1</MDI>
      <MDI key="STATISTICS_SKIPFACTORY">1</MDI>
      <MDI key="STATISTICS_STDDEV">0.20072226983955</MDI>
    </Metadata>
  </PAMRasterBand>
</PAMDataset>
