# Supplementary material for: Exploring the spatiotemporal changes in carbon storage under different development scenarios in Jiangsu Province, China
Source: PeerJ. 2022 May 13;10:e13411. doi: 10.7717/peerj.13411 (PMC9109690; doi:10.7717/peerj.13411)
Supplement: Supplemental Information 1 — Open using ArcGIS. [file peerj-10-13411-s004.zip › driver/pop.tif.aux.xml]

<PAMDataset>
  <Metadata>
    <MDI key="DataType">Generic</MDI>
  </Metadata>
  <Metadata domain="Esri">
    <MDI key="PyramidResamplingType">NEAREST</MDI>
  </Metadata>
  <PAMRasterBand band="1">
    <Histograms>
      <HistItem>
        <HistMin>0</HistMin>
        <HistMax>34464.125</HistMax>
        <BucketCount>256</BucketCount>
        <IncludeOutOfRange>1</IncludeOutOfRange>
        <Approximate>0</Approximate>
        <HistCounts>259|5167|14949|22241|18058|13754|7330|4511|3226|2420|1547|1368|967|754|538|426|377|349|236|228|190|215|166|146|106|66|76|61|47|53|62|62|62|64|49|35|31|29|24|17|19|17|17|16|10|8|23|21|20|15|16|13|15|16|20|17|18|16|13|15|17|12|11|8|11|10|6|1|0|3|1|0|1|0|2|0|2|1|3|5|4|5|7|11|10|9|2|11|9|5|12|4|2|5|1|4|2|2|2|1|1|3|0|2|4|1|2|0|0|1|0|1|0|1|0|4|1|1|0|1|1|1|3|0|0|0|0|2|1|1|1|1|1|0|0|0|1|1|0|0|1|0|0|1|0|0|0|0|0|0|0|0|0|0|0|0|0|1|0|0|1|0|0|1|0|0|0|1|0|0|0|0|2|1|2|3|2|0|1|0|1|1|1|0|0|1|2|3|0|1|1|0|2|1|1|1|3|1|1|0|0|0|1|2|1|1|1|1|2|3|3|1|1|1|0|0|1|0|0|0|2|2|0|0|1|0|1|2|0|1|1|2|1|0|0|1|2|1|0|2|1|3|0|2|0|1|0|0|0|0|1|0|1|0|0|1</HistCounts>
      </HistItem>
    </Histograms>
    <Metadata>
      <MDI key="STATISTICS_COVARIANCES">1312779.947167585</MDI>
      <MDI key="STATISTICS_EXCLUDEDVALUES"></MDI>
      <MDI key="STATISTICS_MAXIMUM">34464.125</MDI>
      <MDI key="STATISTICS_MEAN">799.24687540081</MDI>
      <MDI key="STATISTICS_MINIMUM">0</MDI>
      <MDI key="STATISTICS_SKIPFACTORX">1</MDI>
      <MDI key="STATISTICS_SKIPFACTORY">1</MDI>
      <MDI key="STATISTICS_STDDEV">1145.7660961852</MDI>
    </Metadata>
  </PAMRasterBand>
</PAMDataset>
