# Supplementary material for: Exploring the spatiotemporal changes in carbon storage under different development scenarios in Jiangsu Province, China
Source: PeerJ. 2022 May 13;10:e13411. doi: 10.7717/peerj.13411 (PMC9109690; doi:10.7717/peerj.13411)
Supplement: Supplemental Information 1 — Open using ArcGIS. [file peerj-10-13411-s004.zip › driver/prec.tif.aux.xml]

<PAMDataset>
  <Metadata>
    <MDI key="DataType">Generic</MDI>
  </Metadata>
  <Metadata domain="Esri">
    <MDI key="PyramidResamplingType">NEAREST</MDI>
  </Metadata>
  <PAMRasterBand band="1">
    <Histograms>
      <HistItem>
        <HistMin>6830.734375</HistMin>
        <HistMax>17484.9921875</HistMax>
        <BucketCount>256</BucketCount>
        <IncludeOutOfRange>1</IncludeOutOfRange>
        <Approximate>0</Approximate>
        <HistCounts>103|168|239|273|297|287|328|340|318|295|279|260|237|262|261|247|299|361|426|548|609|592|612|566|545|519|506|514|537|490|478|463|447|427|427|422|422|396|386|368|353|363|351|367|355|358|353|322|307|299|278|276|249|267|249|254|245|256|247|253|265|259|266|265|265|268|276|272|277|281|270|275|287|267|287|277|291|269|302|279|296|296|285|287|287|280|290|286|285|274|289|255|263|255|260|254|263|257|257|260|264|259|260|266|262|273|261|283|260|284|262|279|285|293|283|286|290|285|283|299|292|301|276|316|305|285|306|304|293|291|297|299|286|254|268|231|220|210|208|188|213|204|224|209|237|238|236|233|219|231|235|242|231|227|262|260|296|308|315|335|309|342|356|359|352|354|374|372|387|377|388|381|395|410|397|390|395|375|368|387|416|395|428|432|416|406|397|404|423|419|430|423|435|438|448|459|452|443|489|493|516|560|563|627|618|626|652|659|669|685|672|651|669|696|705|707|709|719|751|1821|958|1070|1150|1285|1377|1476|1560|1662|1752|1479|1427|1028|771|675|544|458|426|385|348|330|276|242|224|204|201|174|154|143|125|65|48|28|19|17|11|0</HistCounts>
      </HistItem>
    </Histograms>
    <Metadata>
      <MDI key="STATISTICS_COVARIANCES">10242943.95420469</MDI>
      <MDI key="STATISTICS_EXCLUDEDVALUES"></MDI>
      <MDI key="STATISTICS_MAXIMUM">17484.9921875</MDI>
      <MDI key="STATISTICS_MEAN">12866.807008558</MDI>
      <MDI key="STATISTICS_MINIMUM">6830.734375</MDI>
      <MDI key="STATISTICS_SKIPFACTORX">1</MDI>
      <MDI key="STATISTICS_SKIPFACTORY">1</MDI>
      <MDI key="STATISTICS_STDDEV">3200.4599597878</MDI>
    </Metadata>
  </PAMRasterBand>
</PAMDataset>
