# Supplementary material for: Exploring the spatiotemporal changes in carbon storage under different development scenarios in Jiangsu Province, China
Source: PeerJ. 2022 May 13;10:e13411. doi: 10.7717/peerj.13411 (PMC9109690; doi:10.7717/peerj.13411)
Supplement: Supplemental Information 1 — Open using ArcGIS. [file peerj-10-13411-s004.zip › driver/railway.tif.aux.xml]

<PAMDataset>
  <Metadata>
    <MDI key="DataType">Generic</MDI>
  </Metadata>
  <Metadata domain="Esri">
    <MDI key="PyramidResamplingType">NEAREST</MDI>
  </Metadata>
  <PAMRasterBand band="1">
    <Histograms>
      <HistItem>
        <HistMin>-0.5</HistMin>
        <HistMax>140.5</HistMax>
        <BucketCount>141</BucketCount>
        <IncludeOutOfRange>1</IncludeOutOfRange>
        <Approximate>0</Approximate>
        <HistCounts>0|0|0|0|7946|0|0|0|6176|0|0|0|5683|0|0|0|5673|0|0|0|5775|0|0|0|5794|0|0|0|5675|0|0|0|5486|0|0|0|5241|0|0|0|4213|0|0|0|3650|0|0|0|3442|0|0|0|3168|0|0|0|2749|0|0|0|2492|0|0|0|2303|0|0|0|2125|0|0|0|2037|0|0|0|1961|0|0|0|1979|0|0|0|1980|0|0|0|1913|0|0|0|1833|0|0|0|1697|0|0|0|1594|0|0|0|1500|0|0|0|1419|0|0|0|1287|0|0|0|1086|0|0|0|899|0|0|0|786|0|0|0|701|0|0|0|389|0|0|0|203|0|0|0|61</HistCounts>
      </HistItem>
    </Histograms>
    <GDALRasterAttributeTable>
      <FieldDefn index="0">
        <Name>Rowid</Name>
        <Type>0</Type>
        <Usage>0</Usage>
      </FieldDefn>
      <FieldDefn index="1">
        <Name>VALUE</Name>
        <Type>0</Type>
        <Usage>0</Usage>
      </FieldDefn>
      <FieldDefn index="2">
        <Name>COUNT</Name>
        <Type>0</Type>
        <Usage>0</Usage>
      </FieldDefn>
      <Row index="0">
        <F>0</F>
        <F>4</F>
        <F>7946</F>
      </Row>
      <Row index="1">
        <F>1</F>
        <F>8</F>
        <F>6176</F>
      </Row>
      <Row index="2">
        <F>2</F>
        <F>12</F>
        <F>5683</F>
      </Row>
      <Row index="3">
        <F>3</F>
        <F>16</F>
        <F>5673</F>
      </Row>
      <Row index="4">
        <F>4</F>
        <F>20</F>
        <F>5775</F>
      </Row>
      <Row index="5">
        <F>5</F>
        <F>24</F>
        <F>5794</F>
      </Row>
      <Row index="6">
        <F>6</F>
        <F>28</F>
        <F>5675</F>
      </Row>
      <Row index="7">
        <F>7</F>
        <F>32</F>
        <F>5486</F>
      </Row>
      <Row index="8">
        <F>8</F>
        <F>36</F>
        <F>5241</F>
      </Row>
      <Row index="9">
        <F>9</F>
        <F>40</F>
        <F>4213</F>
      </Row>
      <Row index="10">
        <F>10</F>
        <F>44</F>
        <F>3650</F>
      </Row>
      <Row index="11">
        <F>11</F>
        <F>48</F>
        <F>3442</F>
      </Row>
      <Row index="12">
        <F>12</F>
        <F>52</F>
        <F>3168</F>
      </Row>
      <Row index="13">
        <F>13</F>
        <F>56</F>
        <F>2749</F>
      </Row>
      <Row index="14">
        <F>14</F>
        <F>60</F>
        <F>2492</F>
      </Row>
      <Row index="15">
        <F>15</F>
        <F>64</F>
        <F>2303</F>
      </Row>
      <Row index="16">
        <F>16</F>
        <F>68</F>
        <F>2125</F>
      </Row>
      <Row index="17">
        <F>17</F>
        <F>72</F>
        <F>2037</F>
      </Row>
      <Row index="18">
        <F>18</F>
        <F>76</F>
        <F>1961</F>
      </Row>
      <Row index="19">
        <F>19</F>
        <F>80</F>
        <F>1979</F>
      </Row>
      <Row index="20">
        <F>20</F>
        <F>84</F>
        <F>1980</F>
      </Row>
      <Row index="21">
        <F>21</F>
        <F>88</F>
        <F>1913</F>
      </Row>
      <Row index="22">
        <F>22</F>
        <F>92</F>
        <F>1833</F>
      </Row>
      <Row index="23">
        <F>23</F>
        <F>96</F>
        <F>1697</F>
      </Row>
      <Row index="24">
        <F>24</F>
        <F>100</F>
        <F>1594</F>
      </Row>
      <Row index="25">
        <F>25</F>
        <F>104</F>
        <F>1500</F>
      </Row>
      <Row index="26">
        <F>26</F>
        <F>108</F>
        <F>1419</F>
      </Row>
      <Row index="27">
        <F>27</F>
        <F>112</F>
        <F>1287</F>
      </Row>
      <Row index="28">
        <F>28</F>
        <F>116</F>
        <F>1086</F>
      </Row>
      <Row index="29">
        <F>29</F>
        <F>120</F>
        <F>899</F>
      </Row>
      <Row index="30">
        <F>30</F>
        <F>124</F>
        <F>786</F>
      </Row>
      <Row index="31">
        <F>31</F>
        <F>128</F>
        <F>701</F>
      </Row>
      <Row index="32">
        <F>32</F>
        <F>132</F>
        <F>389</F>
      </Row>
      <Row index="33">
        <F>33</F>
        <F>136</F>
        <F>203</F>
      </Row>
      <Row index="34">
        <F>34</F>
        <F>140</F>
        <F>61</F>
      </Row>
    </GDALRasterAttributeTable>
    <Metadata>
      <MDI key="STATISTICS_COVARIANCES">1117.424678213924</MDI>
      <MDI key="STATISTICS_EXCLUDEDVALUES"></MDI>
      <MDI key="STATISTICS_MAXIMUM">140</MDI>
      <MDI key="STATISTICS_MEAN">44.728685243173</MDI>
      <MDI key="STATISTICS_MINIMUM">4</MDI>
      <MDI key="STATISTICS_SKIPFACTORX">1</MDI>
      <MDI key="STATISTICS_SKIPFACTORY">1</MDI>
      <MDI key="STATISTICS_STDDEV">33.427902689429</MDI>
    </Metadata>
  </PAMRasterBand>
</PAMDataset>
