# Supplementary material for: Exploring the spatiotemporal changes in carbon storage under different development scenarios in Jiangsu Province, China
Source: PeerJ. 2022 May 13;10:e13411. doi: 10.7717/peerj.13411 (PMC9109690; doi:10.7717/peerj.13411)
Supplement: Supplemental Information 1 — Open using ArcGIS. [file peerj-10-13411-s004.zip › driver/river.tif.aux.xml]

<PAMDataset>
  <Metadata>
    <MDI key="DataType">Generic</MDI>
  </Metadata>
  <Metadata domain="Esri">
    <MDI key="PyramidResamplingType">NEAREST</MDI>
  </Metadata>
  <PAMRasterBand band="1">
    <Histograms>
      <HistItem>
        <HistMin>-0.5</HistMin>
        <HistMax>21.5</HistMax>
        <BucketCount>22</BucketCount>
        <IncludeOutOfRange>1</IncludeOutOfRange>
        <Approximate>0</Approximate>
        <HistCounts>0|62213|21345|7694|3431|1864|1127|750|575|453|346|281|205|161|119|104|89|65|46|24|18|6</HistCounts>
      </HistItem>
    </Histograms>
    <GDALRasterAttributeTable>
      <FieldDefn index="0">
        <Name>Rowid</Name>
        <Type>0</Type>
        <Usage>0</Usage>
      </FieldDefn>
      <FieldDefn index="1">
        <Name>VALUE</Name>
        <Type>0</Type>
        <Usage>0</Usage>
      </FieldDefn>
      <FieldDefn index="2">
        <Name>COUNT</Name>
        <Type>0</Type>
        <Usage>0</Usage>
      </FieldDefn>
      <Row index="0">
        <F>0</F>
        <F>1</F>
        <F>62213</F>
      </Row>
      <Row index="1">
        <F>1</F>
        <F>2</F>
        <F>21345</F>
      </Row>
      <Row index="2">
        <F>2</F>
        <F>3</F>
        <F>7694</F>
      </Row>
      <Row index="3">
        <F>3</F>
        <F>4</F>
        <F>3431</F>
      </Row>
      <Row index="4">
        <F>4</F>
        <F>5</F>
        <F>1864</F>
      </Row>
      <Row index="5">
        <F>5</F>
        <F>6</F>
        <F>1127</F>
      </Row>
      <Row index="6">
        <F>6</F>
        <F>7</F>
        <F>750</F>
      </Row>
      <Row index="7">
        <F>7</F>
        <F>8</F>
        <F>575</F>
      </Row>
      <Row index="8">
        <F>8</F>
        <F>9</F>
        <F>453</F>
      </Row>
      <Row index="9">
        <F>9</F>
        <F>10</F>
        <F>346</F>
      </Row>
      <Row index="10">
        <F>10</F>
        <F>11</F>
        <F>281</F>
      </Row>
      <Row index="11">
        <F>11</F>
        <F>12</F>
        <F>205</F>
      </Row>
      <Row index="12">
        <F>12</F>
        <F>13</F>
        <F>161</F>
      </Row>
      <Row index="13">
        <F>13</F>
        <F>14</F>
        <F>119</F>
      </Row>
      <Row index="14">
        <F>14</F>
        <F>15</F>
        <F>104</F>
      </Row>
      <Row index="15">
        <F>15</F>
        <F>16</F>
        <F>89</F>
      </Row>
      <Row index="16">
        <F>16</F>
        <F>17</F>
        <F>65</F>
      </Row>
      <Row index="17">
        <F>17</F>
        <F>18</F>
        <F>46</F>
      </Row>
      <Row index="18">
        <F>18</F>
        <F>19</F>
        <F>24</F>
      </Row>
      <Row index="19">
        <F>19</F>
        <F>20</F>
        <F>18</F>
      </Row>
      <Row index="20">
        <F>20</F>
        <F>21</F>
        <F>6</F>
      </Row>
    </GDALRasterAttributeTable>
    <Metadata>
      <MDI key="STATISTICS_COVARIANCES">3.539175747880181</MDI>
      <MDI key="STATISTICS_EXCLUDEDVALUES"></MDI>
      <MDI key="STATISTICS_MAXIMUM">21</MDI>
      <MDI key="STATISTICS_MEAN">1.8861924769115</MDI>
      <MDI key="STATISTICS_MINIMUM">1</MDI>
      <MDI key="STATISTICS_SKIPFACTORX">1</MDI>
      <MDI key="STATISTICS_SKIPFACTORY">1</MDI>
      <MDI key="STATISTICS_STDDEV">1.8812697169412</MDI>
    </Metadata>
  </PAMRasterBand>
</PAMDataset>
