# Supplementary material for: Exploring the spatiotemporal changes in carbon storage under different development scenarios in Jiangsu Province, China
Source: PeerJ. 2022 May 13;10:e13411. doi: 10.7717/peerj.13411 (PMC9109690; doi:10.7717/peerj.13411)
Supplement: Supplemental Information 1 — Open using ArcGIS. [file peerj-10-13411-s004.zip › driver/road.tif.aux.xml]

<PAMDataset>
  <Metadata>
    <MDI key="DataType">Generic</MDI>
  </Metadata>
  <Metadata domain="Esri">
    <MDI key="PyramidResamplingType">NEAREST</MDI>
  </Metadata>
  <PAMRasterBand band="1">
    <Histograms>
      <HistItem>
        <HistMin>-0.5</HistMin>
        <HistMax>18.5</HistMax>
        <BucketCount>19</BucketCount>
        <IncludeOutOfRange>1</IncludeOutOfRange>
        <Approximate>0</Approximate>
        <HistCounts>0|0|78126|0|15757|0|3815|0|1744|0|884|0|369|0|145|0|65|0|11</HistCounts>
      </HistItem>
    </Histograms>
    <GDALRasterAttributeTable>
      <FieldDefn index="0">
        <Name>Rowid</Name>
        <Type>0</Type>
        <Usage>0</Usage>
      </FieldDefn>
      <FieldDefn index="1">
        <Name>VALUE</Name>
        <Type>0</Type>
        <Usage>0</Usage>
      </FieldDefn>
      <FieldDefn index="2">
        <Name>COUNT</Name>
        <Type>0</Type>
        <Usage>0</Usage>
      </FieldDefn>
      <Row index="0">
        <F>0</F>
        <F>2</F>
        <F>78126</F>
      </Row>
      <Row index="1">
        <F>1</F>
        <F>4</F>
        <F>15757</F>
      </Row>
      <Row index="2">
        <F>2</F>
        <F>6</F>
        <F>3815</F>
      </Row>
      <Row index="3">
        <F>3</F>
        <F>8</F>
        <F>1744</F>
      </Row>
      <Row index="4">
        <F>4</F>
        <F>10</F>
        <F>884</F>
      </Row>
      <Row index="5">
        <F>5</F>
        <F>12</F>
        <F>369</F>
      </Row>
      <Row index="6">
        <F>6</F>
        <F>14</F>
        <F>145</F>
      </Row>
      <Row index="7">
        <F>7</F>
        <F>16</F>
        <F>65</F>
      </Row>
      <Row index="8">
        <F>8</F>
        <F>18</F>
        <F>11</F>
      </Row>
    </GDALRasterAttributeTable>
    <Metadata>
      <MDI key="STATISTICS_COVARIANCES">2.646346941380773</MDI>
      <MDI key="STATISTICS_EXCLUDEDVALUES"></MDI>
      <MDI key="STATISTICS_MAXIMUM">18</MDI>
      <MDI key="STATISTICS_MEAN">2.7018312259701</MDI>
      <MDI key="STATISTICS_MINIMUM">2</MDI>
      <MDI key="STATISTICS_SKIPFACTORX">1</MDI>
      <MDI key="STATISTICS_SKIPFACTORY">1</MDI>
      <MDI key="STATISTICS_STDDEV">1.6267596446251</MDI>
    </Metadata>
  </PAMRasterBand>
</PAMDataset>
