# Supplementary material for: Exploring the spatiotemporal changes in carbon storage under different development scenarios in Jiangsu Province, China
Source: PeerJ. 2022 May 13;10:e13411. doi: 10.7717/peerj.13411 (PMC9109690; doi:10.7717/peerj.13411)
Supplement: Supplemental Information 1 — Open using ArcGIS. [file peerj-10-13411-s004.zip › driver/slope.tif.aux.xml]

<PAMDataset>
  <Metadata>
    <MDI key="DataType">Generic</MDI>
  </Metadata>
  <Metadata domain="Esri">
    <MDI key="PyramidResamplingType">NEAREST</MDI>
  </Metadata>
  <PAMRasterBand band="1">
    <Histograms>
      <HistItem>
        <HistMin>0</HistMin>
        <HistMax>12.01333713531494</HistMax>
        <BucketCount>256</BucketCount>
        <IncludeOutOfRange>1</IncludeOutOfRange>
        <Approximate>0</Approximate>
        <HistCounts>44609|27987|8281|4026|2490|1991|1562|1229|974|748|565|448|433|380|296|285|260|250|216|176|155|163|168|140|123|115|121|107|113|106|86|89|91|82|75|76|83|72|60|62|52|58|54|58|45|45|49|61|43|41|36|46|43|35|34|44|28|29|29|33|30|41|23|24|22|21|22|20|19|23|16|20|18|17|12|18|17|15|9|11|11|10|15|9|10|15|8|6|7|3|8|7|3|7|8|3|6|9|12|5|6|7|4|4|4|10|7|4|6|5|3|4|4|5|2|1|3|2|5|3|4|1|4|2|4|6|4|1|1|2|2|1|2|1|2|1|1|2|3|1|2|2|2|4|1|2|1|4|1|2|0|0|1|1|1|1|2|0|0|0|0|1|2|1|1|1|1|1|0|2|1|0|2|0|2|0|1|0|0|3|1|2|1|1|0|0|1|1|0|0|0|0|0|0|0|0|0|0|0|0|0|0|1|0|1|0|0|0|0|1|0|1|0|1|0|0|2|1|0|0|0|0|0|0|0|0|0|0|1|0|1|0|0|0|1|0|0|0|0|1|0|0|0|0|0|0|0|0|0|0|0|0|0|0|0|1</HistCounts>
      </HistItem>
    </Histograms>
    <Metadata>
      <MDI key="STATISTICS_COVARIANCES">0.2345203291577445</MDI>
      <MDI key="STATISTICS_EXCLUDEDVALUES"></MDI>
      <MDI key="STATISTICS_MAXIMUM">12.013337135315</MDI>
      <MDI key="STATISTICS_MEAN">0.17308511226068</MDI>
      <MDI key="STATISTICS_MINIMUM">0</MDI>
      <MDI key="STATISTICS_SKIPFACTORX">1</MDI>
      <MDI key="STATISTICS_SKIPFACTORY">1</MDI>
      <MDI key="STATISTICS_STDDEV">0.48427299032441</MDI>
    </Metadata>
  </PAMRasterBand>
</PAMDataset>
