# Supplementary material for: Exploring the spatiotemporal changes in carbon storage under different development scenarios in Jiangsu Province, China
Source: PeerJ. 2022 May 13;10:e13411. doi: 10.7717/peerj.13411 (PMC9109690; doi:10.7717/peerj.13411)
Supplement: Supplemental Information 1 — Open using ArcGIS. [file peerj-10-13411-s004.zip › driver/tem.tif.aux.xml]

<PAMDataset>
  <Metadata>
    <MDI key="DataType">Generic</MDI>
  </Metadata>
  <Metadata domain="Esri">
    <MDI key="PyramidResamplingType">NEAREST</MDI>
  </Metadata>
  <PAMRasterBand band="1">
    <Histograms>
      <HistItem>
        <HistMin>125.7755889892578</HistMin>
        <HistMax>172.9872436523438</HistMax>
        <BucketCount>256</BucketCount>
        <IncludeOutOfRange>1</IncludeOutOfRange>
        <Approximate>0</Approximate>
        <HistCounts>1|0|1|1|0|1|0|1|0|0|1|0|0|1|0|0|0|0|0|0|0|0|0|1|0|1|0|1|0|1|1|0|1|0|2|0|1|0|1|0|2|0|0|0|0|1|0|0|1|0|2|1|0|2|0|0|1|1|1|0|2|0|0|4|1|1|1|1|1|1|0|1|0|1|0|1|1|0|3|1|1|2|0|0|1|0|1|3|3|3|1|0|1|1|2|1|1|3|2|5|0|4|0|4|4|2|6|0|2|3|6|5|12|5|15|7|18|15|13|14|20|29|32|30|43|52|46|65|55|60|54|85|80|103|108|119|123|133|184|303|255|289|325|384|426|519|528|788|717|783|726|760|728|763|885|860|866|940|963|867|903|990|1142|1050|1003|920|857|885|966|1131|1387|1376|1378|1489|2835|1522|1429|1193|960|958|919|1043|1473|1814|2183|2346|2367|2174|1814|1659|1822|1886|1857|1602|1504|1461|1591|1342|1182|1137|1187|1209|1284|1295|1183|1033|982|1007|967|973|802|732|713|713|680|673|693|709|734|790|642|617|707|613|617|559|543|505|435|444|416|424|442|371|337|307|251|211|142|118|136|119|118|120|88|42|43|29|30|52|55|59|52|41|10|1</HistCounts>
      </HistItem>
    </Histograms>
    <Metadata>
      <MDI key="STATISTICS_COVARIANCES">20.25565044259149</MDI>
      <MDI key="STATISTICS_EXCLUDEDVALUES"></MDI>
      <MDI key="STATISTICS_MAXIMUM">172.98724365234</MDI>
      <MDI key="STATISTICS_MEAN">160.25866851654</MDI>
      <MDI key="STATISTICS_MINIMUM">125.77558898926</MDI>
      <MDI key="STATISTICS_SKIPFACTORX">1</MDI>
      <MDI key="STATISTICS_SKIPFACTORY">1</MDI>
      <MDI key="STATISTICS_STDDEV">4.5006277831644</MDI>
    </Metadata>
  </PAMRasterBand>
</PAMDataset>
